# Supplementary material for: Intramammary infections with Corynebacterium spp. in bovine lactating udder quarters
Source: PLoS One. 2022 Jul 7;17(7):e0270867. doi: 10.1371/journal.pone.0270867 (PMC9262192; doi:10.1371/journal.pone.0270867)
Supplement: S1 Table — In this table all infections are listed with their durations, definition and the respective species. (XLSX) [file pone.0270867.s001.xlsx]

## Sheet: Datentabelle
Cow No.	Quarter	Cow_quarter	Cow_quarter_inf	Pathogen	Duration_A	left_cens_A	right_cens_A	Duration_B	left_cens_B	right_cens_B	no_infection	lactation
574	vr	574_vr	574_vr	B							1	6
574	hr	574_hr	574_hr	B	28	0	1					6
601	hr	601_hr	601_hr	T				14	0	1		3
601	vl	601_vl	601_vl_a	X				14	1	0		3
601	vl	601_vl	601_vl_b	B	28	0	0					3
601	hl	601_hl	601_hl_a	B	98	1	0	14	1	0		3
601	hl	601_hl	601_hl_b	B				14	0	0		3
601	hl	601_hl	601_hl_c	B				42	0	0		3
607	vr	607_vr	607_vr_a	B				14	1	0		3
607	vr	607_vr	607_vr_b	B				14	0	0		3
607	vr	607_vr	607_vr_c	B				14	0	0		3
607	hr	607_hr	607_hr_a	B				14	0	0		3
607	hr	607_hr	607_hr_b	B				14	0	0		3
607	hr	607_hr	607_hr_c	B				14	0	0		3
607	vl	607_vl	607_vl_a	F				14	0	0		3
607	vl	607_vl	607_vl_b	B	28	0	0	28	0	0		3
607	vl	607_vl	607_vl_c	B				14	0	0		3
607	vl	607_vl_n	607_vl_n	B							1	3
607	hl	607_hl	607_hl_a	B	56	0	0	28	0	0		3
607	hl	607_hl	607_hl_b	B				14	0	0		3
611	vr	611_vr	611_vr_a	X				14	1	0		3
611	vr	611_vr	611_vr_b	B	98	0	0	70	0	0		3
611	vr	611_vr	611_vr_c	B				14	0	0		3
611	hr	611_hr	611_hr	B	126	1	0	126	1	0		3
611	vl	611_vl	611_vl_a	B	126	1	0	28	1	0		3
611	vl	611_vl	611_vl_b	B				56	0	0		3
611	vl	611_vl	611_vl_c	B				14	0	0		3
659	vr	659_vr	659_vr	A				14	0	0		3
659	hr	659_hr	659_hr	A	28	0	1	28	0	1		3
659	hl	659_hl	659_hl	A	28	0	1					3
771	vr	771_vr	771_vr_a	B	42	0	1	14	0	0		6
771	vr	771_vr	771_vr_b	B				14	0	1		6
771	hr	771_hr	771_hr_a	A	28	1	0	28	1	0		6
771	hr	771_hr	771_hr_b	A				14	0	1		6
771	vl	771_vl	771_vl	B				14	0	0		6
771	hl	771_hl	771_hl	B				14	0	0		6
791	vl	791_vl	791_vl_a	B	70	1	0	70	1	0		5
791	vl	791_vl	791_vl_b	B				14	0	0		5
818	vr	818_vr	818_vr_a	B				14	0	0		6
818	hr	818_hr	818_hr_a	B	42	1	0	14	1	0		6
818	hr	818_hr	818_hr_b	B				14	0	1		6
818	hr	818_hr	818_vr_b	B				14	0	0		6
818	vl	818_vl	818_vl_a	B				14	1	0		6
818	vl	818_vl	818_vl_b	B				14	0	0		6
818	hl	818_hl	818_hl_a	B	42	0	0	14	0	0		6
818	hl	818_hl	818_hl_b	B				14	0	0		6
819	hl	819_hl	819_hl	B				14	0	0		6
836	vr	836_vr	836_vr_a	B				14	0	0		6
836	vr	836_vr	836_vr_b	B	70	0	1	70	0	1		6
836	hr	836_hr	836_hr_a	B				14	0	0		6
836	hr	836_hr	836_hr_b	B	70	0	1	70	0	1		6
836	vl	836_vl	836_vl_a	B	56	0	0	28	0	0		6
836	vl	836_vl	836_vl_b	B				14	0	0		6
836	hl	836_hl	836_hl	B	84	0	1	84	0	1		6
841	vr	841_vr	841_vr	B	70	0	1	70	0	1		5
841	hr	841_hr	841_hr_a	B	84	0	1	28	0	0		5
841	hr	841_hr	841_hr_b	B				14	0	0		5
841	hr	841_hr	841_hr_c	B				14	0	1		5
850	vr	850_vr	850_vr_a	B	126	1	1	28	1	0		5
850	vr	850_vr	850_vr_b	B				14	0	0		5
850	vr	850_vr	850_vr_c	B				56	0	1		5
850	hr	850_hr	850_hr_a	B	28	1	0	28	1	0		5
850	hr	850_hr	850_hr_b	B				14	0	0		5
850	hr	850_hr	850_hr_c	B				14	0	0		5
850	vl	850_vl	850_vl	B				14	0	0		5
850	vl	850_vl_n	850_vl_n								1	5
850	hl	850_hl	850_hl_a	B	56	1	0	28	1	0		5
850	hl	850_hl	850_hl_b	B				14	0	0		5
856	vr	856_vr	856_vr	B				14	1	0		4
856	vl	856_vl	856_vl	B				14	1	0		4
863	vr	863_vr	863_vr_a	B	42	1	0	42	1	0		5
863	vr	863_vr	863_vr_b	B	56	0	1	28	0	0		5
863	vr	863_vr	863_vr_c	B				14	0	1		5
863	vl	863_vl	863_vl_a	C				14	0	0		5
863	vl	863_vl	863_vl_b	B	112	0	1	70	0	0		5
863	vl	863_vl	863_vl_c	B				28	0	1		5
863	hl	863_hl	863_hl_a	J				14	0	0		5
863	hl	863_hl	863_hl_b	B	94	0	1	42	0	0		5
863	hl	863_hl	863_hl_c	B				28	0	1		5
871	vr	871_vr	871_vr_a	B	28	1	0					4
871	vr	871_vr	871_vr_b	B				14	0	0		4
871	vr	871_vr	871_vr_c	B				14	0	1		4
871	vr	871_vr_n	871_vr_n	B							1	4
871	hr	871_hr	871_hr_a	B	28	1	0	14	0	0		4
871	hr	871_hr	871_hr_b	B	42	0	0					4
871	hr	871_hr	871_hr_c	B				14	0	0		4
871	hl	871_hl	871_hl	B	28	0	0	28	0	0		4
871	hl	871_hl	871_hl	B	28	0	1	28	0	1		4
876	vr	876_vr	876_vr_a	B	70	1	0	70	1	0		5
876	vr	876_vr	876_vr_b	B				14	0	1		5
876	hr	876_hr	876_hr_a	B	42	1	0	42	1	0		5
876	hr	876_hr	876_hr_b	X				14	0	0		5
876	hr	876_hr	876_hr_c	B				14	0	0		5
876	hr	876_hr	876_hr_d	B				14	0	1		5
876	vl	876_vl	876_vl_a	B	56	0	0	14	0	0		5
876	vl	876_vl	876_vl_b	B				28	0	0		5
876	hl	876_hl	876_hl_a	B	56	0	0	14	0	0		5
876	hl	876_hl	876_hl_b	B				28	0	0		5
876	hl	876_hl	876_hl_c	B	42	0	1	14	0	0		5
876	hl	876_hl	876_hl_d	B				14	0	1		5
881	vl	881_vl	881_vl	A				14	0	0		4
884	hr	884_hr	884_hr	F				14	1	0		3
884	vl	884_vl	884_vl	B				14	1	0		3
884	hl	884_hl	884_hl_a	B	42	1	1	14	1	0		3
884	hl	884_hl	884_hl_b	B				14	0	1		3
892	vr	892_vr	892_vr_a	B				14	0	0		3
892	vr	892_vr	892_vr_b	B				14	0	0		3
892	vl	892_vl	892_vl_a	B	70	0	0	14	0	0		3
892	vl	892_vl	892_vl_b	B				14	0	0		3
892	vl	892_vl	892_vl_c	B				14	0	0		3
892	vl	892_vl	892_vl_d	A				14	0	1		3
892	hl	892_hl	892_hl_a	B	42	0	0	14	0	0		3
892	hl	892_hl	892_hl_b	B				14	0	0		3
897	vr	897_vr	897_vr	B				14	0	1		4
897	hr	897_hr	897_hr_a	B				14	0	0		4
897	hr	897_hr	897_hr_b	B	42	0	1					4
897	hr	897_hr	897_hr_c	B				14	0	0		4
897	hl	897_hl	897_hl_a	B				14	0	0		4
897	hl	897_hl	897_hl_b	B				14	0	1		4
899	vr	899_vr	899_vr_a	B	84	0	0					4
899	vr	899_vr	899_vr_b	B				14	0	0		4
899	vr	899_vr	899_vr_c	B				28	0	0		4
899	hr	899_hr	899_hr	B				14	0	0		4
899	hl	899_hl	899_hl_a	B	56	1	0	14	1	0		4
899	hl	899_hl	899_hl_b	B				14	0	0		4
903	hr	903_hr	903_hr_a	B				14	0	0		4
903	hr	903_hr	903_hr_b	B	28	0	0	28	0	0		4
903	vl	903_vl	903_vl_a	B				14	1	0		4
903	vl	903_vl	903_vl_b	B				14	0	0		4
903	vl	903_vl	903_vl_c	B	56	0	1	56	0	1		4
903	hl	903_hl	903_hl_a	B	84	0	0	14	0	0		4
903	hl	903_hl	903_hl_b	B				56	0	0		4
909	vr	909_vr	909_vr	B				14	1	0		4
909	hr	909_hr	909_hr_a	B				14	0	0		4
909	hr	909_hr	909_hr_b	B	28	0	1	28	0	1		4
909	vl	909_vl	909_vl	B				14	0	0		4
909	hl	909_hl	909_hl_a	A	70	0	1	28	0	0		4
909	hl	909_hl	909_hl_b	A				28	0	1		4
909	hl	909_hl_n	909_hl_n	A							1	4
911	vr	911_vr	911_vr	B	28	0	1	28	0	1		4
911	hr	911_hr	911_hr	B	28	1	0	28	1	0		4
911	vl	911_vl	911_vl	B				14	0	0		4
911	hl	911_hl	911_hl	A				14	0	0		4
914	hr	914_hr	914_hr	B				14	0	0		4
914	vl	914_vl	914_vl	B	28	0	0	14	0	0		4
934	vr	934_vr	934_vr_a	B				14	0	0		3
934	vr	934_vr	934_vr_b	B				14	0	1		3
934	vl	934_vl	934_vl_a	B	140	1	1	14	1	0		3
934	vl	934_vl	934_vl_b	B				14	0	0		3
934	vl	934_vl	934_vl_c	B				28	0	0		3
934	vl	934_vl	934_vl_d	B				14	0	0		3
934	vl	934_vl	934_vl_e	B				14	0	1		3
934	hl	934_hl	934_hl_a	B				14	0	0		3
934	hl	934_hl	934_hl_b	B				14	0	0		3
937	vr	937_vr	937_vr_a	B	56	1	0	42	1	0		3
937	vr	937_vr	937_vr_b	B				14	0	1		3
937	hr	937_hr	937_hr	A				14	0	0		3
937	vl	937_vl	937_vl_a	B	70	0	0	28	0	0		3
937	vl	937_vl	937_vl_b	B				28	0	0		3
937	hl	937_hl	937_hl_a	B	70	0	1	42	0	0		3
937	hl	937_hl	937_hl_b	B				14	0	1		3
937	hl	937_hl_n	937_hl_n	B							1	3
945	vr	945_vr	945_vr_a	B	140	1	1	14	1	0		3
945	vr	945_vr	945_vr_b	B				70	0	0		3
945	vr	945_vr	945_vr_c	B				28	0	1		3
945	hr	945_hr	945_hr_a	B	42	0	0					3
945	hr	945_hr	945_hr_b	B				14	0	0		3
945	hr	945_hr	945_hr_c	A				14	0	1		3
945	hr	945_hr_n	945_hr_n								1	3
957	vr	957_vr	957_vr_a	B	42	0	1	14	0	0		2
957	vr	957_vr	957_vr_b					14	0	1		2
957	hr	957_hr	957_hr	B	42	0	1	42	0	1		2
957	vl	957_vl	957_vl	B	42	0	1	42	0	1		2
962	vr	962_vr	962_vr_a	B	28	1	0	28	1	0		2
962	vr	962_vr	962_vr_b	A				14	0	0		2
962	vr	962_vr	962_vr_c	B	56	0	1	14	0	0		2
962	vr	962_vr	962_vr_d	B				42	0	0		2
962	hr	962_hr	962_hr	B	28	0	1	28	0	1		2
962	hl	962_hl	962_hl_a	B	42	0	0	14	0	0		2
962	hl	962_hl	962_hl_b					14	0	0		2
962	hl	962_hl	962_hl_c					14	0	0		2
966	vr	966_vr	966_vr_a	B				14	1	0		2
966	vr	966_vr	966_vr_b	B	28	0	1	14	0	1		2
970	vr	970_vr	970_vr	A	84	0	0	84	0	0		2
972	vr	972_vr	972_vr_a	B	56	1	0	14	1	0		2
972	vr	972_vr	972_vr_b	B				28	0	0		2
972	vl	972_vl	972_vl_a	B	42	0	0	14	0	0		2
972	vl	972_vl	972_vl_b	B				14	0	0		2
972	vl	972_vl	972_vl_c	B	28	0	0	28	0	0		2
973	hl	973_hl	973_hl_a	B	42	0	0	14	0	0		2
973	hl	973_hl	973_hl_b	B				14	0	0		2
973	hl	973_hl	973_hl_c	F				14	0	1		2
974	vr	974_vr	974_vr_a	B				14	1	0		2
974	vr	974_vr	974_vr_b	B	98	0	1	70	0	0		2
974	vr	974_vr	974_vr_c	B				14	0	1		2
974	vl	974_vl	974_vl_a	B	112	0	1	84	0	0		2
974	vl	974_vl	974_vl_b	B				14	0	1		2
974	hl	974_hl	974_hl_a	B	84	0	0	28	0	0		2
974	hl	974_hl	974_hl_b	B				42	0	0		2
976	vr	976_vr	976_vr_a	B	56	0	0	14	0	0		2
976	vr	976_vr	976_vr_b	B				28	0	0		2
976	hr	976_hr	976_hr_a	B	126	0	1	98	0	0		2
976	hr	976_hr	976_hr_b	B				28	0	1		2
976	vl	976_vl	976_vl_a	B	140	1	1	42	1	0		2
976	vl	976_vl	976_vl_b	B				42	0	0		2
976	vl	976_vl	976_vl_c	B				28	0	1		2
976	hl	976_hl	976_hl_a	B	126	1	0	98	1	0		2
976	hl	976_hl	976_hl_b	B				14	0	0		2
977	hr	977_hr	977_hr	A				14	0	1		2
977	vl	977_vl	977_vl	A				14	0	0		2
979	hr	979_hr	979_hr_a	B	42	0	0					2
979	hr	979_hr	979_hr_b	B				14	0	0		2
979	vl	979_vl	979_vl_a	B	42	0	0	14	0	0		2
979	vl	979_vl	979_vl_b	B				14	0	0		2
979	hl	979_hl	979_hl_a	B	28	0	0
979	hl	979_hl	979_hl_b	B				14	0	0		2
980	hr	980_hr	980_hr	A							1	2
980	vl	980_vl	980_vl_a	A	28	1	0					2
980	vl	980_vl	980_vl_b	A				14	0	0		2
980	vl	980_vl	980_vl_c	A	84	0	1	84	0	1		2
980	hl	980_hl	980_hl_a	B	28	1	0	28	1	0		2
980	hl	980_hl	980_hl_b	B	28	0	0	28	0	0		2
980	hl	980_hl	980_hl_c	B				14	0	0		2
982	vr	982_vr	982_vr_a	B	98	0	1					2
982	vr	982_vr	982_vr_b	B				70	0	1		2
982	hr	982_hr	982_hr_a	B	98	1	0	14	1	0		2
982	hr	982_hr	982_hr_b	B				14	0	0		2
982	hr	982_hr	982_hr_c	B				14	0	0		2
982	vl	982_vl	982_vl_a	B				14	0	0		2
982	vl	982_vl	982_vl_b	B	70	0	1	14	0	0		2
982	vl	982_vl	982_vl_c	B				14	0	0		2
982	vl	982_vl	982_vl_d	B				14	0	1		2
982	hl	982_hl	982_hl_a	B				14	0	0		2
982	hl	982_hl	982_hl_b	B	70	0	1	14	0	0		2
982	hl	982_hl	982_hl_c	B				14	0	0		2
982	hl	982_hl	982_hl_d	B				14	0	1		2
986	vr	986_vr	986_vr_a	B	98	1	1	14	1	0		2
986	vr	986_vr	986_vr_b	B				28	0	0		2
986	vr	986_vr	986_vr_c	B				14	0	1		2
986	hr	986_hr	986_hr_a	B	98	1	1	14	1	0		2
986	hr	986_hr	986_hr_b	B				56	0	1		2
986	vl	986_vl	986_vl	B	42	0	1	42	0	1		2
986	hl	986_hl	986_hl_a	B	28	1	0	28	1	0		2
986	hl	986_hl	986_hl_b	B	42	0	1	42	0	1		2
987	vr	987_vr	987_vr	B	28	0	1	28	0	1		2
987	hl	987_hl	987_hl								1	2
988	vr	988_vr	988_vr	B	70	0	0	70	0	0		2
988	vl	988_vl	988_vl_a	B	84	0	0	14	0	0		2
988	vl	988_vl	988_vl_b	B				56	0	0		2
1004	vr	1004_vr	1004_vr_a	X				14	1	0		6
1004	vr	1004_vr	1004_vr_b	B	126	0	1	14	0	0		6
1004	vr	1004_vr	1004_vr_c	B				70	0	0		6
1004	vr	1004_vr	1004_vr_d	B				14	0	1		6
1004	vl	1004_vl	1004_vl_a	B	42	1	0	42	1	0		6
1004	vl	1004_vl	1004_vl_b	B				14	0	0		6
1004	vl	1004_vl	1004_vl_c	B				14	0	1		6
1004	hl	1004_hl	1004_hl	B	140	1	1	140	1	1		6
1009	vr	1009_vr	1009_vr_a	B	28	1	0	28	1	0		5
1009	vr	1009_vr	1009_vr_b	B	42	0	0	14	0	0		5
1009	vr	1009_vr	1009_vr_c	B				14	0	0		5
1009	vl	1009_vl	1009_vl_a	B	42	0	0	14	0	0		5
1009	vl	1009_vl	1009_vl_b	B				14	0	0		5
1010	vr	1010_vr	1010_vr	B				14	0	0		5
1010	hr	1010_hr	1010_hr_a	B				14	1	0		5
1010	hr	1010_hr	1010_hr_b	B	70	0	1	28	0	0		5
1010	hr	1010_hr	1010_hr_c	B				28	0	1		5
1010	vl	1010_vl	1010_vl_a	B	140	1	1	14	1	0		5
1010	vl	1010_vl	1010_vl_b	B				14	0	0		5
1010	vl	1010_vl	1010_vl_c	B				42	0	0		5
1010	vl	1010_vl	1010_vl_d	B				28	0	1		5
1010	hl	1010_hl	1010_hl	B	126	0	1	126	0	1		5
1022	vr	1022_vr	1022_vr_a	B	84	0	0	56	0	0		6
1022	vr	1022_vr	1022_vr_b	T				14	0	0		6
1022	vr	1022_vr	1022_vr_c	B				14	0	0		6
1022	hr	1022_hr	1022_hr_a	B	70	0	0	14	0	0		6
1022	hr	1022_hr	1022_hr_b	B				42	0	0		6
1022	hr	1022_hr_n	1022_hr_n	B							1	6
1022	vl	1022_vl	1022_vl_a	B				14	0	0		6
1022	vl	1022_vl	1022_vl_b	B	84	0	1	84	0	1		6
1038	vr	1038_vr	1038_vr_a	B				14	0	1		5
1038	vr	1038_vr	1038_vr_b	B	28	0	1	28	0	1		6
1038	hr	1038_hr	1038_hr_a	F				14	0	1		5
1038	hr	1038_hr	1038_hr_b	B	28	1	0	28	1	0		6
1038	vl	1038_vl	1038_vl	B				14	0	0		6
1044	vr	1044_vr	1044_vr	B				14	0	1		5
1044	vl	1044_vl	1044_vl_a	B	70	0	0	14	0	0		5
1044	vl	1044_vl	1044_vl_b	B				14	0	0		5
1044	vl	1044_vl	1044_vl_c	B				14	0	0		5
1044	vl	1044_vl	1044_vl_d	B				14	0	0		5
1044	hl	1044_hl	1044_hl_a	B				14	0	0		5
1044	hl	1044_hl	1044_hl_b	B	70	0	0	28	0	0		5
1045	vl	1045_vl	1045_vl	A							1	5
1062	vr	1062_vr	1062_vr	B				14	1	0		6
1062	hr	1062_hr	1062_hr	B	28	1	0	14	0	1		5
1062	vl	1062_vl	1062_vl	B				14	0	1		5
1062	hl	1062_hl	1062_hl	B				14	0	1		5
1064	vr	1064_vr	1064_vr	A	28	0	0	28	0	0		5
1066	vr	1066_vr	1066_vr	B				14	1	0		5
1066	hl	1066_hl	1066_hl_a	B	70	0	0	42	0	0		5
1066	hl	1066_hl	1066_hl_b	X				14	0	0		5
1066	hl	1066_hl	1066_hl_c	B				14	0	0		5
1067	vr	1067_vr	1067_vr_a	X				14	0	0		4
1067	vr	1067_vr	1067_vr_b	B	28	0	0	28	0	0		4
1067	vr	1067_vr	1067_vr_c	B				14	0	1		4
1067	hr	1067_hr	1067_hr_a	B	98	1	0					4
1067	hr	1067_hr	1067_hr_b	B				14	0	0		4
1067	hr	1067_hr	1067_hr_c	B				42	0	0		4
1067	hr	1067_hr	1067_hr_d	B				14	0	1		4
1076	vl	1076_vl	1076_vl	B							1	5
1081	vr	1081_vr	1081_vr_a	B				14	0	0		5
1081	vr	1081_vr	1081_vr_b	B				14	0	1		5
1081	hl	1081_hl	1081_hl_a	B	84	0	1	14	0	0		5
1081	hl	1081_hl	1081_hl_b	B				28	0	0		5
1081	hl	1081_hl	1081_hl_c	B				14	0	1		5
1087	vl	1087_vl	1087_vl_a	B				14	0	0		5
1087	vl	1087_vl	1087_vl_b	B	42	0	1					5
1087	vl	1087_vl	1087_vl_c	B				28	0	1		5
1087	hl	1087_hl	1087_hl_a	F				14	0	0		5
1087	hl	1087_hl	1087_hl_b	B				14	0	0		5
1114	vr	1114_vr	1114_vr_a	B	84	1	0	14	1	0		4
1114	vr	1114_vr	1114_vr_b	B				56	0	0		4
1114	vr	1114_vr	1114_vr_c	B	28	0	1	28	0	1		4
1114	vl	1114_vl	1114_vl	B	84	0	0	84	0	0		4
1114	hl	1114_hl	1114_hl_a	B	140	1	1	14	1	0		4
1114	hl	1114_hl	1114_hl_b	B				28	0	0		4
1114	hl	1114_hl	1114_hl_c	B				42	0	0		4
1114	hl	1114_hl	1114_hl_c	B				14	0	1		4
1117	hl	1117_hl	1117_hl_a	B				14	1	0		4
1117	hl	1117_hl	1117_hl_b	B				14	0	1		4
1118	vr	1118_vr	1118_vr	B	28	0	1	28	0	1		4
1118	hr	1118_hr	1118_hr_a	S				14	1	0		4
1118	hr	1118_hr	1118_hr_b	B	28	0	1	28	0	1		4
1118	vl	1118_vl	1118_vl	B	28	1	0	28	1	0		4
1118	hl	1118_hl	1118_hl	B				14	0	0		4
1122	hr	1122_hr	1122_hr	A				14	0	0		4
1122	vl	1122_vl	1122_vl	B				14	0	0		4
1122	vl	1122_vl_n	1122_vl_n	B							1	4
1122	vl	1122_vl_n	1122_vl_n	B							1	4
1124	vr	1124_vr	1124_vr_a	B	112	0	1	70	0	0		4
1124	vr	1124_vr	1124_vr_b	B				28	0	1		4
1124	hr	1124_hr	1124_hr_a	B	126	1	1	98	1	0		4
1124	hr	1124_hr	1124_hr_b	B				14	0	1		4
1124	vl	1124_vl	1124_vl_a	B	126	1	1	14	1	0		4
1124	vl	1124_vl	1124_vl_b	B				42	0	0		4
1124	vl	1124_vl	1124_vl_c	B				42	0	1		4
1124	hl	1124_hl	1124_hl_a	B	112	0	1	14	0	0		4
1124	hl	1124_hl	1124_hl_b	B				28	0	0		4
1124	hl	1124_hl	1124_hl_c	B				42	0	1		4
1128	vr	1128_vr	1128_vr	B				14	0	1		4
1128	vr	1128_vr_n	1128_vr_n	B							1	4
1128	hr	1128_hr	1128_hr	B	28	0	0	28	0	0		4
1129	vl	1129_vl	1129_vl	B	70	0	0	70	0	0		4
1131	vr	1131_vr	1131_vr_a	B	84	1	0	28	1	0		4
1131	vr	1131_vr	1131_vr_b	B				28	0	0		4
1131	vl	1131_vl	1131_vl	B	28	0	0	14	0	0		4
1135	vr	1135_vr	1135_vr_a	B	70	1	0	28	1	0		4
1135	vr	1135_vr	1135_vr_b	B				28	0	0		4
1135	vl	1135_vl	1135_vl_a	B	42	0	0	14	0	0		4
1135	vl	1135_vl	1135_vl_b	B				14	0	0		4
1135	vl	1135_vl	1135_vl_c	B				14	0	0		4
1135	hl	1135_hl	1135_hl_a	B				14	1	0		4
1135	hl	1135_hl	1135_hl_b	B	84	0	0	14	0	0		4
1135	hl	1135_hl	1135_hl_c	B				28	0	0		4
1135	hl	1135_hl	1135_hl_d	B				14	0	0		4
1141	vr	1141_vr	1141_vr_a	B				14	0	0		4
1141	vr	1141_vr	1141_vr_b	B	28	0	1	28	0	1		4
1141	hr	1141_hr	1141_hr_a	B				14	1	0		4
1141	hr	1141_hr	1141_hr_b	B	70	0	0	14	0	0		4
1141	hr	1141_hr	1141_hr_c	B				14	0	0		4
1141	hr	1141_hr	1141_hr_d	B				14	0	0		4
1141	vl	1141_vl	1141_vl_a	B				14	1	0		4
1141	vl	1141_vl	1141_vl_b	B	28	0	0	28	0	0		4
1141	vl	1141_vl	1141_vl_c	B	28	0	1	28	0	1		4
1141	hl	1141_hl	1141_hl_a	B				14	1	0		4
1141	hl	1141_hl	1141_hl_b	B				14	0	0		4
1141	hl	1141_hl	1141_hl_c	A				14	0	0		4
1141	hl	1141_hl	1141_hl_d	B	28	0	1	28	0	1		4
1143	vr	1143_vr	1143_vr_a	B				14	0	0		4
1143	vr	1143_vr	1143_vr_b	B				14	0	0		4
1143	hr	1143_hr	1143_hr_a	A				14	1	0		4
1143	hr	1143_hr	1143_hr_b	B	28	0	0	28	0	0		4
1143	hr	1143_hr	1143_hr_c	B	56	0	1	14	0	0		4
1143	hr	1143_hr	1143_hr_d	B				28	0	1		4
1143	vl	1143_vl	1143_vl	B				14	0	0		4
1143	hl	1143_hl	1143_hl_a	A				14	1	0		4
1143	hl	1143_hl	1143_hl_b	B				14	0	0		4
1155	hr	1155_hr	1155_hr_a	B	56	0	0	28	0	0		4
1155	hr	1155_hr	1155_hr_b	B				14	0	0		4
1155	vl	1155_vl	1155_vl_a	B				14	0	0		4
1155	vl	1155_vl	1155_vl_b	B				14	0	0		4
1155	vl	1155_vl	1155_vl_c	B				14	0	0		4
1155	hl	1155_hl	1155_hl_a	B				14	0	0		4
1155	hl	1155_hl	1155_hl_b	B	28	0	1	28	0	1		4
1156	vr	1156_vr	1156_vr_a	B				14	0	0		4
1156	vr	1156_vr	1156_vr_b	B	42	0	1	14	0	0		4
1156	vr	1156_vr	1156_vr_c	B				14	0	1		4
1156	hr	1156_hr	1156_hr	B	42	0	0	42	0	0		4
1164	vl	1164_vl	1164_vl_a	B				14	0	0		4
1164	vl	1164_vl	1164_vl_b	B				14	0	0		4
1164	vl	1164_vl	1164_vl_c	B				14	0	1		4
1167	vr	1167_vr	1167_vr	C				14	0	0		4
1167	vl	1167_vl	1167_vl_a	B	84	0	1	14	0	0		4
1167	vl	1167_vl	1167_vl_b	B				14	0	0		4
1167	vl	1167_vl	1167_vl_c	B				14	0	1		4
1167	hl	1167_hl	1167_hl_a	B	112	0	1	28	0	0		4
1167	hl	1167_hl	1167_hl_b	B				14	0	0		4
1167	hl	1167_hl	1167_hl_c	B				14	0	1		4
1185	vr	1185_vr	1185_vr	B	42	0	0	42	0	0		3
1185	hr	1185_hr	1185_hr_a	B				14	1	0		3
1185	hr	1185_hr	1185_hr_b	B				14	0	0		3
1185	hr	1185_hr	1185_hr_c	B				14	0	0		3
1185	vl	1185_vl	1185_vl	B	42	0	0	42	0	0		3
1185	hl	1185_hl	1185_hl_a	B	28	0	0	28	0	0		3
1185	hl	1185_hl	1185_hl_b	B				14	0	0		3
1190	vr	1190_vr	1190_vr	B				14	0	0		3
1190	hr	1190_hr	1190_hr	B	28	1	0	28	1	0		3
1190	vl	1190_vl	1190_vl	B				14	1	0		3
1199	hr	1199_hr	1199_hr	B	56	1	0	56	1	0		3
1199	vl	1199_vl	1199_vl_a	B	56	1	0	14	1	0		3
1199	vl	1199_vl	1199_vl_b	B				28	0	0		3
1199	hl	1199_hl	1199_hl	B	28	0	0	28	0	0		3
1202	vr	1202_vr	1202_vr_a	B	84	0	0					4
1202	vr	1202_vr	1202_vr_b	B				14	0	0		4
1202	vr	1202_vr	1202_vr_c	B				28	0	0		4
1207	vr	1207_vr	1207_vr_a	B	126	0	1	70	0	0		4
1207	vr	1207_vr	1207_vr_b	B				42	0	1		4
1207	hr	1207_hr	1207_hr_a	A	70	1	0	14	1	0		4
1207	hr	1207_hr	1207_hr_b	A				14	0	0		4
1207	hr	1207_hr	1207_hr_c	A	28	0	0	28	0	0		4
1207	vl	1207_vl	1207_vl_a	B	112	1	0	14	1	0		4
1207	vl	1207_vl	1207_vl_b	B				14	0	0		4
1207	vl	1207_vl	1207_vl_c	B				56	0	0		4
1207	hl	1207_hl	1207_hl_a	B				14	0	0		4
1207	hl	1207_hl	1207_hl_b	B	42	0	0	42	0	0		4
1213	vr	1213_vr	1213_vr_a	B				14	0	0		4
1213	vr	1213_vr	1213_vr_b	B	28	0	0	28	0	0		4
1213	hr	1213_hr	1213_hr_a	B	70	0	1	42	0	0		4
1213	hr	1213_hr	1213_hr_b	B				14	0	1		4
1213	vl	1213_vl	1213_vl_a	B				14	0	0		4
1213	vl	1213_vl	1213_vl_b	B	70	0	1	70	0	1		4
1213	hl	1213_hl	1213_hl	B	28	0	0	28	0	0		4
1220	vl	1220_vl	1220_vl_a	B				14	1	0		3
1220	vl	1220_vl	1220_vl_b	X				14	0	0		3
1222	vr	1222_vr	1222_vr	B				14	0	0		4
1222	vr	1222_vr_n	1222_vr_n	B							1	4
1222	vl	1222_vl	1222_vl	B	84	0	1	84	0	1		4
1222	hl	1222_hl	1222_hl	A	56	0	1	56	0	1		4
1225	vr	1225_vr	1225_vr_a	B	70	1	0	14	1	0		3
1225	vr	1225_vr	1225_vr_b	B				28	0	0		3
1225	hr	1225_hr	1225_hr_a	B				14	1	0		3
1225	hr	1225_hr	1225_hr_b	B	42	0	1	42	0	1		3
1225	vl	1225_vl	1225_vl_a	B				14	1	0		3
1225	vl	1225_vl	1225_vl_b	B	28	0	0	28	0	0		3
1225	hl	1225_hl	1225_hl	B	42	0	1	42	0	1		3
1227	vr	1227_vr	1227_vr	B	56	1	0	56	1	0		4
1227	hr	1227_hr	1227_hr	B	42	0	1	42	0	1		4
1227	vl	1227_vl	1227_vl_a	B	56	0	1					4
1227	vl	1227_vl	1227_vl_b	B				14	0	0		4
1229	vr	1229_vr	1229_vr_a	B	70	1	0	14	1	0		3
1229	vr	1229_vr	1229_vr_b	B				42	0	0		3
1229	vl	1229_vl	1229_vl_a	B	112	1	1	28	1	0		3
1229	vl	1229_vl	1229_vl_b	B				28	0	0		3
1229	vl	1229_vl	1229_vl_c	B				28	0	1		3
1229	hl	1229_hl	1229_hl	B							1	3
1232	hr	1232_hr	1232_hr_a	B	56	1	1	14	1	0		1
1232	hr	1232_hr	1232_hr_b	B				14	0	1		1
1232	vl	1232_vl	1232_vl	X				14	0	1		1
1232	hl	1232_hl	1232_hl	B							1	1
1233	vr	1233_vr	1233_vr_a	B	28	1	0	28	1	0		3
1233	vr	1233_vr	1233_vr_b	B				14	0	0		3
1233	vr	1233_vr	1233_vr_c	B				14	0	1		3
1233	hr	1233_hr	1233_hr	B	28	0	1	28	0	1		3
1233	vl	1233_vl	1233_vl_a	B	28	0	0	28	0	0		3
1233	vl	1233_vl	1233_vl_b	B	28	0	1	28	0	1		3
1233	hl	1233_hl	1233_hl_a	B	42	0	0	42	0	0		3
1233	hl	1233_hl	1233_hl_b	B				14	0	1		3
1235	vr	1235_vr	1235_vr	B	140	1	1	140	1	1		3
1235	hr	1235_hr	1235_hr_a	B	140	1	1	84	1	0		3
1235	hr	1235_hr	1235_hr_b	B				42	0	1		3
1235	vl	1235_vl	1235_vl_a	A				14	1	0		3
1235	vl	1235_vl	1235_vl_b	B	98	0	0	14	0	0		3
1235	vl	1235_vl	1235_vl_c	B				14	0	0		3
1235	vl	1235_vl	1235_vl_d	B				14	0	0		3
1235	vl	1235_vl	1235_vl_e	B				14	0	0		3
1235	hl	1235_hl	1235_hl_a	B	70	1	0	28	1	0		3
1235	hl	1235_hl	1235_hl_b	B				28	0	0		3
1235	hl	1235_hl	1235_hl_c	B				14	0	0		3
1238	hr	1238_hr	1238_hr_a	B	56	0	0	14	0	0		2
1238	hr	1238_hr	1238_hr_b	B				28	0	0		2
1243	vr	1243_vr	1243_vr	B	28	0	0	28	0	0		3
1243	hr	1243_hr	1243_hr_a	B	28	1	0	28	1	0		3
1243	hr	1243_hr	1243_hr_b	B	56	0	0	56	0	0		3
1243	vl	1243_vl	1243_vl	B				14	0	0		3
1243	hl	1243_hl	1243_hl_a	B				14	0	0		3
1243	hl	1243_hl	1243_hl_b	B	56	0	1	56	0	1		3
1252	vr	1252_vr	1252_vr_a	B	84	0	1	14	0	0		3
1252	vr	1252_vr	1252_vr_b	B				28	0	0		3
1252	vr	1252_vr	1252_vr_c	B				14	0	1		3
1252	hr	1252_hr	1252_hr_a	B				14	0	0		3
1252	hr	1252_hr	1252_hr_b	B	42	0	1	14	0	0		3
1252	hr	1252_hr	1252_hr_c	B				14	0	1		3
1252	vl	1252_vl	1252_vl	B	56	0	1	56	0	1		3
1253	hl	1253_hl	1253_hl_a	B	112	0	1	42	0	0		3
1253	hl	1253_hl	1253_hl_b	B				56	0	1		3
1256	vr	1256_vr	1256_vr	B	28	0	0	28	0	0		3
1256	vl	1256_vl	1256_vl	X				14	0	1		4
1256	hl	1256_hl	1256_hl_a	B				14	0	1		3
1256	hl	1256_hl	1256_hl_b	B				14	1	0		4
1258	vr	1258_vr	1258_vr	B	98	1	0	98	1	0		2
1258	hr	1258_hr	1258_hr_a	B	126	1	0	28	1	0		2
1258	hr	1258_hr	1258_hr_b	B				56	0	0		2
1258	hr	1258_hr	1258_hr_c	B				14	0	0		2
1258	vl	1258_vl	1258_vl_a	B	56	1	0	28	1	0		2
1258	vl	1258_vl	1258_vl_b	B				14	0	0		2
1258	vl	1258_vl	1258_vl_c	B				14	0	0		2
1258	vl	1258_vl	1258_vl_d	K	42	0	0	14	0	0		2
1258	vl	1258_vl	1258_vl_e	K				14	0	0		2
1258	vl	1258_vl	1258_vl_f	B				14	0	0		2
1258	hl	1258_hl	1258_hl_a	B	98	1	0	28	1	0		2
1258	hl	1258_hl	1258_hl_b	B				56	0	0		2
1259	vl	1259_vl	1259_vl_a	B	56	0	1					3
1259	vl	1259_vl	1259_vl_b	B				14	0	0		3
1259	vl	1259_vl	1259_vl_c	B				14	0	1		3
1264	vr	1264_vr	1264_vr	B				14	0	0		3
1264	vr	1264_vr_n	1264_vr_n	B							1	4
1264	hr	1264_hr	1264_hr_a	B	126	1	1	42	1	0		3
1264	hr	1264_hr	1264_hr_b	B				70	0	1		3
1264	vl	1264_vl	1264_vl_a	B	98	0	1	28	0	0		3
1264	vl	1264_vl	1264_vl_b	B				56	0	1		3
1264	hl	1264_hl	1264_hl	B	56	0	0	56	0	0		3
1264	hl	1264_hl_n	1264_hl_n	B							1	4
1267	vr	1267_vr	1267_vr_a	A				14	1	0		3
1267	vr	1267_vr	1267_vr_b	B	42	0	0	42	0	0		3
1267	vr	1267_vr	1267_vr_c	B				14	0	1		3
1267	hr	1267_hr	1267_hr_a	A	98	1	1	56	1	0		3
1267	hr	1267_hr	1267_hr_b	A				28	0	1		3
1267	vl	1267_vl	1267_vl	B	28	0	0	28	0	0		3
1267	hl	1267_hl	1267_hl_a	B	28	0	0	28	0	0		3
1267	hl	1267_hl	1267_hl_b	B				14	0	1		3
1268	hr	1268_hr	1268_hr_a	B	84	0	0	14	0	0		3
1268	hr	1268_hr	1268_hr_b	B				28	0	0		3
1268	hl	1268_hl	1268_hl_a	B	112	0	0	56	0	0		3
1268	hl	1268_hl	1268_hl_b	B				14	0	0		3
1268	hl	1268_hl	1268_hl_c	B				14	0	0		3
1269	hr	1269_hr	1269_hr	B				14	0	0		3
1269	vl	1269_vl	1269_vl	B	28	0	0					3
1275	vr	1275_vr	1275_vr	B	28	0	0	14	0	0		3
1275	vr	1275_vr_n	1275_vr_n								1	3
1277	hr	1277_hr	1277_hr_a	B	42	1	0					3
1277	hr	1277_hr	1277_hr_b	B				14	0	0		3
1277	hr	1277_hr	1277_hr_c	B	28	0	1	28	0	1		3
1277	vl	1277_vl	1277_vl_a	B				14	0	0		3
1277	vl	1277_vl	1277_vl_b	B	28	0	0	28	0	0		3
1277	vl	1277_vl	1277_vl_c	B	28	0	1	28	0	1		3
1281	vr	1281_vr	1281_vr	B	70	0	0	70	0	0		2
1281	hr	1281_hr	1281_hr	B				14	0	0		2
1281	vl	1281_vl	1281_vl_a	B	28	1	0	28	1	0		2
1281	vl	1281_vl	1281_vl_b	B	42	0	0	42	0	0		2
1281	hl	1281_hl	1281_hl_a	B	28	1	0	28	1	0		2
1281	hl	1281_hl	1281_hl_b	B	28	0	0	28	0	0		2
1282	vr	1282_vr	1282_vr_a	B	112	1	1	42	1	0		3
1282	vr	1282_vr	1282_vr_b	B				14	0	0		3
1282	vr	1282_vr	1282_vr_c	B				28	0	1		3
1282	hr	1282_hr	1282_hr	B				14	0	0		3
1282	vl	1282_vl	1282_vl_a	B	98	1	0	28	1	0		3
1282	vl	1282_vl	1282_vl_b	B				14	0	0		3
1282	vl	1282_vl	1282_vl_c	B				28	0	0		3
1282	hl	1282_hl	1282_hl_a	B				14	0	0		3
1282	hl	1282_hl	1282_hl_b	B	28	0	1	28	0	1		3
1283	vr	1283_vr	1283_vr_a	B				14	0	0		3
1283	vr	1283_vr	1283_vr_b	B				14	0	0		3
1283	vr	1283_vr	1283_vr_c	B	28	0	1	28	0	1		3
1283	hr	1283_hr	1283_hr_a	B	70	0	1	14	0	0		3
1283	hr	1283_hr	1283_hr_b	B				14	0	0		3
1283	hr	1283_hr	1283_hr_c	B				14	0	1		3
1283	hl	1283_hl	1283_hl_a	B	140	1	1	14	1	0		3
1283	hl	1283_hl	1283_hl_b	B				14	0	0		3
1283	hl	1283_hl	1283_hl_c	B				56	0	0		3
1283	hl	1283_hl	1283_hl_d	B				14	0	1		3
1285	hl	1285_hl	1285_hl_a	B				14	1	0		3
1285	hl	1285_hl	1285_hl_b	B				14	0	0		3
1293	vr	1293_vr	1293_vr	B				14	0	0		3
1293	hr	1293_hr	1293_hr	B				14	1	0		3
1295	hr	1295_hr	1295_hr	A				14	0	1		3
1295	vl	1295_vl	1295_vl	B				14	1	0		3
1296	vr	1296_vr	1296_vr	B				14	0	0		3
1296	hr	1296_hr	1296_hr	B				14	0	0		3
1297	vr	1297_vr	1297_vr	B				14	0	0		3
1297	hr	1297_hr	1297_hr_a	B				14	0	0		3
1297	hr	1297_hr	1297_hr_b	B	28	0	1	28	0	1		3
1297	vl	1297_vl	1297_vl_a	B	140	1	1	42	1	0		3
1297	vl	1297_vl	1297_vl_b	B				84	0	1		3
1300	vr	1300_vr	1300_vr	B	56	1	0	56	1	0		2
1300	hr	1300_hr	1300_hr	B	56	1	0	56	1	0		2
1300	hl	1300_hl	1300_hl	B	56	1	0	56	1	0		2
1301	vr	1301_vr	1301_vr_a	B	98	1	1	14	1	0		3
1301	vr	1301_vr	1301_vr_b	B				14	0	0		3
1301	vr	1301_vr	1301_vr_c	B				14	0	0		3
1301	vr	1301_vr	1301_vr_d	B				14	0	1		3
1309	vr	1309_vr	1309_vr_a	B				14	1	0		3
1309	vr	1309_vr	1309_vr_b	B	42	0	1	14	0	0		3
1309	vr	1309_vr	1309_vr_c	B				14	0	1		3
1309	hr	1309_hr	1309_hr	B				14	0	0		3
1309	hr	1309_hr	1309_hr	B				14	0	0		3
1309	vl	1309_vl	1309_vl_a	P				14	0	0		3
1309	vl	1309_vl	1309_vl_b	B	28	0	0	28	0	0		3
1309	vl	1309_vl	1309_vl_c	B				14	0	1		3
1309	hl	1309_hl	1309_hl_a	B	28	0	0	28	0	0		3
1309	hl	1309_hl	1309_hl_b	B				14	0	1		3
1310	vr	1310_vr	1310_vr_a	B	112	0	1	42	0	0		3
1310	vr	1310_vr	1310_vr_b	B				28	0	0		3
1310	vr	1310_vr	1310_vr_c	B				14	0	1		3
1310	hr	1310_hr	1310_hr_a	B				14	0	0		3
1310	hr	1310_hr	1310_hr_b	B	56	0	1	28	0	0		3
1310	hr	1310_hr	1310_hr_c	B				14	0	1		3
1310	hr	1310_hr_n	1310_hr_n	A							1	3
1310	vl	1310_vl	1310_vl	B				14	0	0		3
1310	hl	1310_hl	1310_hl_a	A				14	0	0		3
1310	hl	1310_hl	1310_hl_b	B	84	0	0	28	0	0		3
1310	hl	1310_hl	1310_hl_c	B				42	0	0		3
1312	vr	1312_vr	1312_vr_a	B	70	0	0	42	0	0		2
1312	vr	1312_vr	1312_vr_b	B				14	0	0		2
1312	hl	1312_hl	1312_hl_a	B				14	1	0		2
1312	hl	1312_hl	1312_hl_b	B				14	0	0		2
1312	hl	1312_hl	1312_hl_c	B	28	0	1	28	0	1		2
1315	hr	1315_hr	1315_hr_a	B	42	1	0	14	1	0		2
1315	hr	1315_hr	1315_hr_b	B				14	0	0		2
1315	vl	1315_vl	1315_vl	B				14	1	0		3
1316	hr	1316_hr	1316_hr	B				14	1	0		3
1316	vl	1316_vl	1316_vl	B				14	0	1		3
1318	vr	1318_vr	1318_vr	B	28	0	0	28	0	0		2
1318	vr	1318_vr_n	1318_vr_n	B							1	2
1318	hr	1318_hr	1318_hr	B	98	0	0	70	0	0		2
1318	vl	1318_vl	1318_vl	B	112	0	1	84	0	1		2
1318	hl	1318_hl	1318_hl_a	B	140	1	1	14	1	0		2
1318	hl	1318_hl	1318_hl_b					56	0	0		2
1318	hl	1318_hl	1318_hl_c					28	0	1		2
1319	vr	1319_vr	1319_vr	B	42	0	1	42	0	1		2
1319	hr	1319_hr	1319_hr_a	A	42	1	0	28	1	0		2
1319	hr	1319_hr	1319_hr_b	B	28	0	1	28	0	1		2
1319	vl	1319_vl	1319_vl	B	42	0	1	28	0	1		2
1319	hl	1319_hl	1319_hl	B	70	1	1	42	0	1		2
1320	vr	1320_vr	1320_vr_a	B	112	0	0	28	0	0		2
1320	vr	1320_vr	1320_vr_b	B				14	0	0		2
1320	vr	1320_vr	1320_vr_c	B				28	0	0		2
1320	hr	1320_hr	1320_hr_a	B				14	1	0		2
1320	hr	1320_hr	1320_hr_b	B	28	0	0	14	0	0		2
1320	vl	1320_vl	1320_vl_a	B	98	1	0	14	1	0		2
1320	vl	1320_vl	1320_vl_b	B				14	0	0		2
1320	vl	1320_vl	1320_vl_c	B				42	0	0		2
1320	hl	1320_hl	1320_hl_a	B	84	0	1	28	0	0		2
1320	hl	1320_hl	1320_hl_b	B				14	0	0		2
1320	hl	1320_hl	1320_hl_c	B				14	0	1		2
1321	hr	1321_hr	1321_hr_a	B				14	0	1		2
1321	hr	1321_hr	1321_hr_b	B				14	1	0		3
1321	vl	1321_vl	1321_vl	B				14	0	1		2
1321	vl	1321_vl_n	1321_vl_n	B							1	2
1321	hl	1321_hl	1321_hl	B							1	2
1322	vr	1322_vr	1322_vr	ST							1	2
1322	hr	1322_hr	1322_hr	F							1	2
1322	hl	1322_hl	1322_hl_a	B	56	0	0	14	0	0		2
1322	hl	1322_hl	1322_hl_b	B				14	0	0		2
1322	hl	1322_hl	1322_hl_c	B	56	0	1	14	0	0		2
1322	hl	1322_hl	1322_hl_d	B				28	0	1		2
1323	vr	1323_vr	1323_vr	B	42	0	0	42	0	0		2
1323	hr	1323_hr	1323_hr_a	B				14	1	0		2
1323	hr	1323_hr	1323_hr_b	B	42	0	0	42	0	0		2
1323	vl	1323_vl	1323_vl_a	B				14	1	0		2
1323	vl	1323_vl	1323_vl_b	B	84	0	1	14	0	0		2
1323	vl	1323_vl	1323_vl_c	B				14	0	0		2
1323	vl	1323_vl	1323_vl_d	B				28	0	1		2
1323	hl	1323_hl	1323_hl_a	B	28	0	0	28	0	0		2
1323	hl	1323_hl	1323_hl_b	B				14	0	0		2
1327	vr	1327_vr	1327_vr_a	B	70	0	0	14	0	0		2
1327	vr	1327_vr	1327_vr_b	B				14	0	0		2
1327	hr	1327_hr	1327_hr	X				14	0	0		2
1327	vl	1327_vl	1327_vl	B							1	2
1327	hl	1327_hl	1327_hl_a	B				14	0	0		2
1327	hl	1327_hl	1327_hl_b	B	42	0	1	42	0	1		2
1327	hl	1327_hl_n	1327_hl_n	X							1	2
1332	vr	1332_vr	1332_vr_a	B	28	1	0	28	1	0		2
1332	vr	1332_vr	1332_vr_b	B	28	0	0	28	0	0		2
1332	hr	1332_hr	1332_hr_a	B	112	1	0	14	1	0		2
1332	hr	1332_hr	1332_hr_b	B				14	0	0		2
1332	hr	1332_hr	1332_hr_c	B				14	0	0		2
1332	hr	1332_hr	1332_hr_d	B				14	0	0		2
1332	vl	1332_vl	1332_vl	B	42	0	0	42	0	0		2
1332	hl	1332_hl	1332_hl_a	B	70	0	0	28	0	0		2
1332	hl	1332_hl	1332_hl_b	B				14	0	1		2
1334	vr	1334_vr	1334_vr_a	B				14	1	0		2
1334	vr	1334_vr	1334_vr_b	B	56	0	0	56	0	0		2
1334	vl	1334_vl	1334_vl	B	56	0	0	56	0	0		2
1334	vl	1334_vl_n	1334_vl_n	B							1	2
1334	hl	1334_hl	1334_hl_a	B	56	0	1	14	0	0		2
1334	hl	1334_hl	1334_hl_b	B				28	0	1		2
1334	hl	1334_hl_n	1334_hl_n	B							1	2
1335	vl	1335_vl	1335_vl_a	B				14	0	1		2
1335	vl	1335_vl	1335_vl_b	B				14	0	1		2
1335	hl	1335_hl	1335_hl	B	28	1	1	28	1	1		2
1336	hr	1336_hr	1336_hr	B				14	0	1		2
1338	vr	1338_vr	1338_vr	B				14	0	0		2
1338	hr	1338_hr	1338_hr_a	B	56	1	0	28	1	0		2
1338	hr	1338_hr	1338_hr_b	B				14	0	0		2
1338	hr	1338_hr	1338_hr_c	B	28	0	0	28	0	0		2
1338	vl	1338_vl	1338_vl	B				14	0	0		2
1339	vr	1339_vr	1339_vr_a	B				14	0	0		2
1339	vr	1339_vr	1339_vr_b	B	42	0	1	42	0	1		2
1339	vl	1339_vl	1339_vl_a	ST				14	0	0		2
1339	vl	1339_vl	1339_vl_b	B	42	0	1	42	0	1		2
1340	vr	1340_vr	1340_vr_a	B	70	1	1	42	1	0		2
1340	vr	1340_vr	1340_vr_b	B				14	0	1		2
1340	hr	1340_hr	1340_hr	B				14	0	1		2
1340	vl	1340_vl	1340_vl_a	B	70	1	1	14	1	0		2
1340	vl	1340_vl	1340_vl_b	B				42	0	1		2
1340	hl	1340_hl	1340_hl_a	B	70	1	1	14	1	0		2
1340	hl	1340_hl	1340_hl_b	B				42	0	1		2
1341	vl	1341_vl	1341_vl	S				14	1	0		2
1341	vl	1341_vl_n	1341_vl_n	B							1	2
1341	hl	1341_hl	1341_hl	B				14	1	0		2
1342	vr	1342_vr	1342_vr_a	B	42	1	0	42	1	0		2
1342	vr	1342_vr	1342_vr_b	B				14	0	0		2
1342	hr	1342_hr	1342_hr_a	B	56	0	0	28	0	0		2
1342	hr	1342_hr	1342_hr_b	B				14	0	0		2
1342	hr	1342_hr	1342_hr_c	B				14	0	1		2
1342	hl	1342_hl	1342_hl								1	2
1344	vr	1344_vr	1344_vr_a	B	28	0	0	28	0	0		2
1344	vr	1344_vr	1344_vr_b	B	28	0	1	28	0	1		2
1344	hr	1344_hr	1344_hr_a	B				14	0	0		2
1344	hr	1344_hr	1344_hr_b	B	28	0	1	28	0	1		2
1344	vl	1344_vl	1344_vl	B	28	0	1	28	0	1		2
1349	vr	1349_vr	1349_vr_a	B	70	0	1	42	0	0		2
1349	vr	1349_vr	1349_vr_b	B				14	0	1		2
1349	vl	1349_vl	1349_vl_a	B	140	1	1	14	1	0		2
1349	vl	1349_vl	1349_vl_b	B				14	0	0		2
1349	vl	1349_vl	1349_vl_c	B				14	0	0		2
1349	vl	1349_vl	1349_vl_d	B				14	0	0		2
1349	vl	1349_vl	1349_vl_e	B				14	0	1		2
1349	hl	1349_hl	1349_hl_a	B	70	0	1	14	0	0		2
1349	hl	1349_hl	1349_hl_b	B				14	0	1		2
1350	vr	1350_vr	1350_vr	B				14	0	0		1
1350	hr	1350_hr	1350_hr	B				14	0	0		1
1350	vl	1350_vl	1350_vl	B	28	0	1					1
1350	hl	1350_hl	1350_hl	B				14	0	0		1
1351	vr	1351_vr	1351_vr	B	28	1	0	14	1	0		2
1352	vr	1352_vr	1352_vr_a	B	84	1	0	42	1	0		1
1352	vr	1352_vr	1352_vr_b	B				28	0	0		1
1352	hr	1352_hr	1352_hr_a	B	98	1	1	42	1	0		1
1352	hr	1352_hr	1352_hr_b	B				42	0	1		1
1352	vl	1352_vl	1352_vl_a	B	98	1	1	42	1	0		1
1352	vl	1352_vl	1352_vl_b	B				42	0	1		1
1352	hl	1352_hl	1352_hl_a	B	98	1	1	42	1	0		1
1352	hl	1352_hl	1352_hl_b	B				42	0	1		1
1356	vl	1356_vl	1356_vl	B	28	0	0	28	0	0		1
1358	hr	1358_hr	1358_hr_a	B				14	0	0		2
1358	hr	1358_hr	1358_hr_b	B	84	0	1	56	0	0		2
1358	hr	1358_hr	1358_hr_c	B				14	0	1		2
1360	vr	1360_vr	1360_vr	B				14	1	0		1
1360	vl	1360_vl	1360_vl	B				14	0	0		1
1360	hl	1360_hl	1360_hl	B				14	0	1		1
1362	vr	1362_vr	1362_vr_a	B	70	0	0	14	0	0		2
1362	vr	1362_vr	1362_vr_b	B				14	0	0		2
1362	vr	1362_vr	1362_vr_c	B				14	0	0		2
1362	hr	1362_hr	1362_hr								1	2
1362	vl	1362_vl	1362_vl	B	140	1	1	112	1	0		2
1362	hl	1362_hl	1362_hl_a	A				14	0	0		2
1362	hl	1362_hl	1362_hl_b	B	28	0	1	14	0	0		2
1368	vr	1368_vr	1368_vr	B				14	0	0		2
1368	hr	1368_hr	1368_hr_a	B	112	0	0	14	0	0		2
1368	hr	1368_hr	1368_hr_b	B				56	0	0		2
1368	hr	1368_hr	1368_hr_c	B				14	0	0		2
1368	vl	1368_vl	1368_vl	B				14	0	0		2
1370	vr	1370_vr	1370_vr	B				14	0	0		2
1372	vl	1372_vl	1372_vl_a	B				14	0	0		2
1372	vl	1372_vl	1372_vl_b	B	28	0	0	28	0	0		2
1372	vl	1372_vl	1372_vl_c	B				14	0	0		2
1372	hl	1372_hl	1372_hl_a	B				14	0	0		2
1372	hl	1372_hl	1372_hl_b	B	70	0	0	42	0	0		2
1372	hl	1372_hl	1372_hl_c	B				14	0	0		2
1373	vr	1373_vr	1373_vr	B				14	0	0		2
1373	hr	1373_hr	1373_hr_a	B				14	1	0		2
1373	hr	1373_hr	1373_hr_b	B	56	0	0	56	0	0		2
1373	vl	1373_vl	1373_vl_a	B	42	0	0	14	0	0		2
1373	vl	1373_vl	1373_vl_b	B				14	0	0		2
1375	vr	1375_vr	1375_vr_a	B	112	0	1	28	0	0		2
1375	vr	1375_vr	1375_vr_b	B				28	0	0		2
1375	vr	1375_vr	1375_vr_c	B				28	0	1		2
1375	hr	1375_hr	1375_hr_a	B	112	0	1	42	0	0		2
1375	hr	1375_hr	1375_hr_b	B				14	0	0		2
1375	hr	1375_hr	1375_hr_c	B				28	0	1		2
1375	vl	1375_vl	1375_vl_a	B	98	0	0	42	0	0		2
1375	vl	1375_vl	1375_vl_b	B				42	0	0		2
1375	hl	1375_hl	1375_hl	A	42	0	0	28	0	0		2
1375	hl	1375_hl_n	1375_hl_n	A							1	2
1376	vl	1376_vl	1376_vl_a	B	28	1	0	28	1	0		2
1376	vl	1376_vl	1376_vl_b	B				14	0	0		2
1376	hl	1376_hl	1376_hl	F							1	2
1379	vr	1379_vr	1379_vr	B				14	0	0		2
1379	hr	1379_hr	1379_hr	A				14	0	0		2
1379	vl	1379_vl	1379_vl	B				14	0	0		2
1379	hl	1379_hl	1379_hl_a	B	42	0	0	14	0	0		2
1379	hl	1379_hl	1379_hl_b	B				14	0	0		2
1382	vr	1382_vr	1382_vr_a	B	56	0	1	14	0	0		2
1382	vr	1382_vr	1382_vr_b	B				28	0	1		2
1382	vr	1382_vr	1382_vr_c	X				14	0	0		2
1382	hr	1382_hr	1382_hr	B	70	0	1	70	0	1		2
1382	vl	1382_vl	1382_vl	A				14	0	0		2
1382	hl	1382_hl	1382_hl	B							1	2
1384	vr	1384_vr	1384_vr								1	2
1384	hr	1384_hr	1384_hr	T				14	0	1		2
1384	vl	1384_vl	1384_vl	T				14	0	1		2
1384	hl	1384_hl	1384_hl	T				14	0	1		2
1387	vl	1387_vl	1387_vl_a	B	126	1	0	56	1	0		2
1387	vl	1387_vl	1387_vl_b	B				56	0	0		2
1387	vl	1387_vl	1387_vl_c	A				14	0	1		2
1389	vr	1389_vr	1389_vr_a	B	42	1	0	14	0	0		2
1389	vr	1389_vr	1389_vr_b	B	28	0	0	28	0	0		2
1389	hr	1389_hr	1389_hr_a	B				14	0	0		2
1389	hr	1389_hr	1389_hr_b	B	56	0	1	56	0	1		2
1389	vl	1389_vl	1389_vl_a	B	112	0	0	28	0	0		2
1389	vl	1389_vl	1389_vl_b	B				14	0	0		2
1389	vl	1389_vl	1389_vl_c	B				42	0	0		2
1390	vr	1390_vr	1390_vr_a	B	56	0	0	14	1	0		2
1390	vr	1390_vr	1390_vr_b	B				14	0	0		2
1390	hr	1390_hr	1390_hr_a	B	70	1	0	28	1	0		2
1390	hr	1390_hr	1390_hr_b	B				14	0	0		2
1390	vl	1390_vl	1390_vl_a	B	70	1	0	14	1	0		2
1390	vl	1390_vl	1390_vl_b	B				42	0	0		2
1390	vl	1390_vl	1390_vl_c	X				14	0	0		2
1390	hl	1390_hl	1390_hl_a	B	28	0	0	28	0	0		2
1390	hl	1390_hl	1390_hl_b	B				14	0	0		2
1395	vr	1395_vr	1395_vr_a	B	98	0	1	28	0	0		2
1395	vr	1395_vr	1395_vr_b	B				28	0	0		2
1395	vr	1395_vr	1395_vr_c	B				14	0	1		2
1395	hr	1395_hr	1395_hr_a	B	140	1	1	56	1	0		2
1395	hr	1395_hr	1395_hr_b	B				56	0	1		2
1395	vl	1395_vl	1395_vl_a	B	140	1	1	42	1	0		2
1395	vl	1395_vl	1395_vl_b	B				56	0	1		2
1395	hl	1395_hl	1395_hl_a	B	140	1	1	28	1	0		2
1395	hl	1395_hl	1395_hl_b	B				14	0	0		2
1395	hl	1395_hl	1395_hl_c	B				56	0	1		2
1395	hl	1395_hl	1395_hl_d	A				14	0	0		2
1397	vr	1397_vr	1397_vr_a	B	42	1	0	28	0	0		2
1397	vr	1397_vr	1397_vr_b	B	70	0	1	70	0	1		2
1397	vl	1397_vl	1397_vl_a	B	56	0	1	28	0	0		2
1397	vl	1397_vl	1397_vl_b	B				14	0	1		2
1397	hl	1397_hl	1397_hl_a	B	28	1	0	28	1	0		2
1397	hl	1397_hl	1397_hl_b	B	84	0	1	14	0	0		2
1397	hl	1397_hl	1397_hl_c	B				14	0	0		2
1400	hr	1400_hr	1400_hr	B				14	0	0		2
1400	vl	1400_vl	1400_vl	A				28	0	1		2
1401	hr	1401_hr	1401_hr_a	A	84	0	1	28	0	0		2
1401	hr	1401_hr	1401_hr_b	A				42	0	0		2
1401	hl	1401_hl	1401_hl_a	B	28	0	0	28	0	0		2
1401	hl	1401_hl	1401_hl_b	B				14	0	0		2
1402	hr	1402_hr	1402_hr_a	B				14	0	0		2
1402	hr	1402_hr	1402_hr_b	B				14	0	0		2
1402	hr	1402_hr	1402_hr_c	B				14	0	0		2
1402	vl	1402_vl	1402_vl_a	B				14	0	0		2
1402	vl	1402_vl	1402_vl_b	B	56	0	0	56	0	0		2
1402	hl	1402_hl	1402_hl	B	70	0	0	28	0	0		2
1405	vr	1405_vr	1405_vr	FY				14	0	0		2
1409	vr	1409_vr	1409_vr	B				14	0	1		1
1409	hr	1409_hr	1409_hr_a	A	28	1	1	28	1	1		1
1409	hr	1409_hr	1409_hr_b	B				14	0	1		2
1409	vl	1409_vl	1409_vl_a	B				14	0	1		1
1409	vl	1409_vl	1409_vl_b	B				14	0	1		2
1410	hr	1410_hr	1410_hr_a	A	84	1	1	14	1	0		2
1410	hr	1410_hr	1410_hr_b	A				56	0	1		2
1414	hl	1414_hl	1414_hl_a	B	42	1	1	14	1	0		1
1414	hl	1414_hl	1414_hl_b	B				14	0	1		1
1416	hl	1416_hl	1416_hl	A	28	1	1	28	1	1		2
1423	vr	1423_vr	1423_vr	B				14	0	0		1
1424	vr	1424_vr	1424_vr_a	B	28	0	0	28	0	0		1
1424	vr	1424_vr	1424_vr_b	B				14	0	1		2
1424	hr	1424_hr	1424_hr_a	B				14	0	0		2
1424	hr	1424_hr	1424_hr_b	B				14	0	1		2
1424	vl	1424_vl	1424_vl_a	B				14	0	0		2
1424	vl	1424_vl	1424_vl_b	B				14	0	1		2
1430	vr	1430_vr	1430_vr	A							1	2
1430	vl	1430_vl	1430_vl	B	28	1	0	28	1	0		2
1432	vl	1432_vl	1432_vl_a	B				14	1	0		1
1432	vl	1432_vl	1432_vl_b	B	70	0	1	14	0	0		1
1432	vl	1432_vl	1432_vl_c	B				42	0	1		1
1434	vl	1434_vl	1434_vl_a	B				14	1	0		1
1434	vl	1434_vl	1434_vl_b	B				14	0	1		1
1439	vr	1439_vr	1439_vr_a	B	42	0	0	14	0	0		1
1439	vr	1439_vr	1439_vr_b	B				14	0	0		1
1439	vr	1439_vr	1439_vr_c	B				14	0	1		1
1439	hr	1439_hr	1439_hr	A				14	0	1		1
1442	vr	1442_vr	1442_vr	B				14	1	0		1
1446	vr	1446_vr	1446_vr_a	B	42	1	0	14	1	0		1
1446	vr	1446_vr	1446_vr_b	B				14	0	0		1
1446	vl	1446_vl	1446_vl_a	B	42	1	1	14	1	0		1
1446	vl	1446_vl	1446_vl_b	B				14	0	1		1
1447	vl	1447_vl	1447_vl	B	28	0	0	28	0	0		1
1450	hl	1450_hl	1450_hl	A				14	0	0		1
1451	hl	1451_hl	1451_hl	B							1	1
1453	vr	1453_vr	1453_vr	B	28	0	1	28	0	1		1
1456	vl	1456_vl	1456_vl								1	1
1458	vr	1458_vr	1458_vr								1	1
1458	hl	1458_hl	1458_hl								1	1
1459	vr	1459_vr	1459_vr	A				14	0	0		1
1462	vr	1462_vr	1462_vr	B	42	0	1	42	0	1		1
1462	hl	1462_hl	1462_hl								1	1
1466	vr	1466_vr	1466_vr_a	B	70	1	0	42	1	0		1
1466	vr	1466_vr	1466_vr_b	B				14	0	0		1
1466	vr	1466_vr	1466_vr_c	B				14	0	1		1
1466	vl	1466_vl	1466_vl_a	B				14	0	0		1
1466	vl	1466_vl	1466_vl_b	X				14	0	0		1
1466	vl	1466_vl	1466_vl_c	B	84	0	1	42	0	0		1
1466	vl	1466_vl	1466_vl_d	B				28	0	1		1
1471	vl	1471_vl	1471_vl	A							1	1
1477	vr	1477_vr	1477_vr	B				14	1	0		1
1477	vl	1477_vl	1477_vl	B				14	1	0		1
1477	hl	1477_hl	1477_hl_a	T				14	0	0		1
1477	hl	1477_hl	1477_hl_b	B	56	0	1	28	0	0		1
1477	hl	1477_hl	1477_hl_c	B				14	0	1		1
1479	vr	1479_vr	1479_vr	A				14	0	1		1
1482	hr	1482_hr	1482_hr	A				14	0	0		1
1484	hl	1484_hl	1484_hl_a	B				14	0	0		1
1484	hl	1484_hl	1484_hl_b	B				14	0	1		1
1485	vl	1485_vl	1485_vl	A							1	1
1485	hl	1485_hl	1485_hl_a	A	42	0	0	42	0	0		1
1485	hl	1485_hl	1485_hl_b	A				14	0	1		1
1487	hr	1487_hr	1487_hr	F							1	1
1487	vl	1487_vl	1487_vl	F				14	0	0		1
1492	hr	1492_hr	1492_hr	F							1	1
1492	hl	1492_hl	1492_hl	B				14	0	1		1
1493	vr	1493_vr	1493_vr_a	B	98	0	1	14	0	0		1
1493	vr	1493_vr	1493_vr_b	B				14	0	0		1
1493	vr	1493_vr	1493_vr_c	B				42	0	1		1
1495	vr	1495_vr	1495_vr_a	X				14	0	0		1
1495	vr	1495_vr	1495_vr_b	B	98	0	1	42	0	0		1
1495	vr	1495_vr	1495_vr_c	B				42	0	1		1
1495	hr	1495_hr	1495_hr	A							1	1
1495	hl	1495_hl	1495_hl	F							1	1
1496	vr	1496_vr	1496_vr	F							1	1
1496	hr	1496_hr	1496_hr								1	1
1497	hl	1497_hl	1497_hl	A							1	1
1498	vl	1498_vl	1498_vl								1	1
1499	vr	1499_vr	1499_vr	A	42	0	0	42	0	0		1
1499	hr	1499_hr	1499_hr	B				14	0	0		1
1501	hl	1501_hl	1501_hl	A				14	0	1		1
1503	vr	1503_vr	1503_vr	B							1	1
1503	vl	1503_vl	1503_vl	B				14	0	0		1
1503	hl	1503_hl	1503_hl	B				14	0	1		1
1504	vr	1504_vr	1504_vr								1	1
1504	hr	1504_hr	1504_hr								1	1
1505	vl	1505_vl	1505_vl	B				14	0	1		1
1506	vr	1506_vr	1506_vr	A				14	0	0		1
1506	hr	1506_hr	1506_hr	A				14	0	0		1
1506	vl	1506_vl	1506_vl	A				14	0	0		1
1511	hl	1511_hl	1511_hl	B							1	1
1514	hl	1514_hl	1514_hl								1	1
2106	vr	2106_vr	2106_vr	A							1	3
2106	vl	2106_vl	2106_vl	B							1	3
2106	hl	2106_hl	2106_hl	B				14	1	0		3
2269	vr	2269_vr	2269_vr	B				14	0	0		3
2269	hr	2269_hr	2269_hr_a	B	42	0	0	14	0	0		3
2269	hr	2269_hr	2269_hr_b	B				14	0	0		3
2269	hr	2269_hr	2269_hr_c	A				14	0	1		3
2269	vl	2269_vl	2269_vl_a	B				14	1	0		3
2269	vl	2269_vl	2269_vl_b	B				14	0	0		3
2269	hl	2269_hl	2269_hl	B				14	0	0		3
2550	vr	2550_vr	2550_vr_a	A	98	0	0	14	0	0		1
2550	vr	2550_vr	2550_vr_b	A				14	0	0		1
2550	vr	2550_vr	2550_vr_c	A				28	0	0		1
2550	vr	2550_vr	2550_vr_d	ST				14	0	0		1
2550	hr	2550_hr	2550_hr_a	A	98	0	0	56	0	0		1
2550	hr	2550_hr	2550_hr_b	A				28	0	0		1
2550	hr	2550_hr	2550_hr_c	B				14	0	1		1
2550	vl	2550_vl	2550_vl	A	28	0	0	28	0	0		1
2550	hl	2550_hl	2550_hl	A				14	0	0		1
2558	vr	2558_vr	2558_vr	A	42	0	0	14	0	0		1
2558	hr	2558_hr	2558_hr	A				14	0	0		1
2558	vl	2558_vl	2558_vl	A				14	1	0		1
2559	hl	2559_hl	2559_hl	A							1	1
3902	vr	3902_vr	3902_vr_a	B	112	0	0	28	0	0		7
3902	vr	3902_vr	3902_vr_b	B				70	0	0		7
3902	hr	3902_hr	3902_hr	B	42	0	1	42	0	1		7
4053	vr	4053_vr	4053_vr_a					14	0	0		6
4053	vr	4053_vr	4053_vr_b		28	0	1	14	0	1		6
4053	hr	4053_hr	4053_hr_a	B	28	0	0	28	0	0		6
4053	hr	4053_hr	4053_hr_b	B	70	0	1	42	0	0		6
4053	hr	4053_hr	4053_hr_c	B				14	0	1		6
4053	vl	4053_vl	4053_vl_a	B				14	0	0		6
4053	vl	4053_vl	4053_vl_b	B	70	0	0	42	0	0		6
4053	hl	4053_hl	4053_hl	A							1	6
4091	vr	4091_vr	4091_vr	B	42	0	1	14	0	1		7
4972	vr	4972_vr	4972_vr	B				14	0	0		6
4972	hr	4972_hr	4972_hr_a	B	42	0	0	14	0	0		6
4972	hr	4972_hr	4972_hr_b	B				14	0	0		6
4972	hr	4972_hr	4972_hr_c	V				14	0	1		6
4972	vl	4972_vl	4972_vl	B				14	0	0		6
4972	hl	4972_hl	4972_hl_a	B	56	0	0	28	0	0		6
4972	hl	4972_hl	4972_hl_b	B				14	0	0		6
4993	vl	4993_vl	4993_vl	B	28	0	1	14	0	0		6

## Sheet: Legende
A	C. amycolatum
B	C. bovis
T	C. testudinoris
X	C. xerosis
F	C. frankenforstense
C	C. confusum
J	C. jeikeium
S	C. suicordis
K	C. kroppenstedtii
P	C. pilosum
ST	C. stationis
FY	C. freneyi
V	C. variabile
0	trifft nicht zu
1	trifft zu
