# Supplementary material for: Intramammary infections with Corynebacterium spp. in bovine lactating udder quarters
Source: PLoS One. 2022 Jul 7;17(7):e0270867. doi: 10.1371/journal.pone.0270867 (PMC9262192; doi:10.1371/journal.pone.0270867)
Supplement: S2 Table — This table contains the 16s rRNA gene amplification and sequencing results presented in Table 5 of the manuscript. (XLSX) [file pone.0270867.s002.xlsx]

## Sheet: Foglio1
Volker ID	File name	Forward/Reverse	Blastn results	Query cover (%)	Identity (%)	Sequenzlänge	Accession number
21812	1E7DZAC000	Forward	Corynebacterium amycolatum	74	91	1238	MT423433.1
21812	1E7DZAC001	Reverse	Corynebacterium amycolatum	91	86	1283	MK465377.1
21960	1E7DZAC002	Forward	Corynebacterium amycolatum	66	82	913	KY346499.1
21960	1E7DZAC003	Reverse	Corynebacterium amycolatum	81	97	1513	MK465377.1
22894	1E7DZAC004	Forward	Corynebacterium bovis	78	97	1567	NR_118465.1
22894	1E7DZAC005	Reverse	Corynebacterium bovis	91	97	1400	AF311424.1
23683	1E7DZAC006	Forward	Corynebacterium kroppenstedtii	88	96	1491
23683	1E7DZAC007	Reverse	Corynebacterium kroppenstedtii	96	98	1259
24631	1E7DZAC008	Forward	Corynebacterium bovis	86	97	1487	JX298786.1
24631	1E7DZAC009	Reverse	Corynebacterium bovis	94	97	1218	AF311424.1
25232	1E7DZAC010	Forward	Corynebacterium bovis	76	98	1471	JX298786.1
25232	1E7DZAC011	Reverse	Corynebacterium bovis	83	96	1513	AF311431.1
27424	1E7DZAC012	Forward	Corynebacterium bovis	85	97	1495	JX298786.1
27424	1E7DZAC013	Reverse	Corynebacterium bovis	85	97	1527	AF311395.1
29718	1E7DZAC014	Forward	Corynebacterium bovis	82	96	1641	AF311398.1
29718	1E7DZAC015	Reverse	Corynebacterium bovis	85	97	1496	AF311431.1
29764	1E7DZAC016	Forward	Corynebacterium bovis	83	98	1482	AF311398.1
29764	1E7DZAC017	Reverse	Corynebacterium bovis	85	97	1522	AF311395.1
30877	1E7DZAC018	Forward	Corynebacterium bovis	83	96	1554	JX298786.1
30877	1E7DZAC019	Reverse	Corynebacterium bovis	82	98	1501	AF311395.1
